# Supplementary material for: Oxygen Adsorption on Polar and Non-Polar Zn:ZnO Heterostructures from First Principles
Source: Materials (Basel). 2023 Feb 2;16(3):1275. doi: 10.3390/ma16031275 (PMC9919104; doi:10.3390/ma16031275)
Supplement: Supplementary file 1 [file materials-16-01275-s001.zip]

Archive with 1 entries (1 files):
- materials-2161435-supplementary.pdf
